# Supplementary material for: Genomic Aberrations in Lung Adenocarcinoma in Never Smokers
Source: PLoS One. 2010 Dec 6;5(12):e15145. doi: 10.1371/journal.pone.0015145 (PMC2997777; doi:10.1371/journal.pone.0015145)
Supplement: Table S6 — (XLS) [file pone.0015145.s013.xls]

## Sheet: Sheet1
Table S6. Minimal common regions of copy-neutral LOH in lung adenocarcinoma in 23 never smokers
Cytoband	Start	Stop	Frequency	Coding genes
1q21	143555132	147118356	20-24%	PIAS3 NOTCH2NL POLR3GL ANKRD34A LIX1L NUDT17 C1orf152 PDZK1 PPIAL4A ITGA10 CHD1L HFE2 BCL9 POLR3C GNRHR2 PRKAB2 PDE4DIP RNF115 ANKRD35 FAM72D TXNIP CD160 FMO5 PEX11B RBM8A NBPF11 PDZK1P1 GPR89A GPR89C NBPF10 PDIA3P PPIAL4G FLJ39739 SEC22B PPIAL4C PPIAL4B NBPF9
1q44	244462285	244679662	20-24%	C1orf100 ADSS
2p24	14569339	14979318	20-24%	FAM84A
2p23	31452327	31954563	20-24%	SRD5A2 EHD3 XDH
2p12	75807359	83195665	25-29%	REG3G C2orf3 LRRTM4 REG3A REG1B SNAR-H REG1P LRRTM1 CTNNA2 MRPL19 REG1A
2q11.2	95803104	102210452	25-29%	SNORD89 KCNIP3 SEMA4C CREG2 TSGA10 RPL31 AFF3 COX5B PROM2 LMAN2L REV1 FAM178B ZNF2 LIPT1 NPAS2 LYG2 RNF149 TBC1D8 MRPL30 INPP4A ADRA2B TMEM131 FER1L5 C2orf55 ZNF514 FAHD2A TRIM43 TMEM127 ANKRD23 ANKRD39 FAHD2B ACTR1B VWA3B C2orf64 UNC50 C2orf15 MITD1 LYG1 EIF5B C2orf29 CNNM4 CNNM3 SNRNP200 MGAT4A KIAA1310 ARID5A CHST10 DUSP2 NCAPH LONRF2 CNGA3 CIAO1 ZAP70 TXNDC9 STARD7 PDCL3 NEURL3 RFX8 ITPRIPL1 …
2q12	102601744	108687408	20-24%	FHL2 PLGLA IL1R2 ST6GAL2 IL1RL2 IL18RAP UXS1 C2orf40 IL1R1 IL1RL1 C2orf49 NCK2 SLC9A4 MFSD9 POU3F3 SLC5A7 IL18R1 RGPD4 TMEM182 TGFBRAP1 SLC9A2 GPR45 RGPD3 MRPS9
2q14.1	115159545	116098367	25-29%	DPP10
2q21	132164783	132830331	30-34%	C2orf27A FAM128A CCDC74A TUBA3D C2orf27B
2q23	152361474	152968939	20-24%	NEB CACNB4 ARL5A
2q32.1	186565696	188078477	20-24%	ZSWIM2 ITGAV ZC3H15 FAM171B
3p26	300410	5909641	>35%	IL5RA CHL1 CNTN4 ITPR1 SUMF1 EGOT ARL8B EDEM1 BHLHE40 CRBN SETMAR LRRN1 CNTN6 TRNT1
3p25	12174113	16068528	30-34%	IQSEC1 CHCHD4 BTD FGD5 TMEM43 SNORA7A ANKRD28 COLQ PPARG ZFYVE20 TSEN2 EAF1 TMEM40 LSM3 NUP210 FBLN2 MKRN2 RPL32 C3orf19 MRPS25 CAPN7 SH3BP5 XPC TIMP4 HACL1 C3orf20 SLC6A6 METTL6 CAND2 NR2C2 RAF1 HDAC11 WNT7A TPRXL GRIP2 DVWA
3p24	20071739	23154256	>35%	SGOL1 KAT2B ZNF385D VENTXP7
3p23	32203421	34990026	30-34%	PDCD6IP CMTM8 CCR4 TMPPE SUSD5 UBP1 GLB1 CMTM7 CMTM6 CNOT10 TRIM71 DYNC1LI1 CRTAP CLASP2 FBXL2
3p22	35013255	43597898	30-34%	MLH1 SCN5A ARPP-21 ULK4 HIGD1A CTDSPL CTNNB1 ZNF619 ACAA1 WDR48 HHATL LYZL4 DLEC1 CCBP2 XIRP1 ENTPD3 EXOG ITGA9 PLCD1 SNORA62 SNORA6 LRRFIP2 MOBP DCLK3 CX3CR1 TRANK1 TTC21A CCK C3orf35 CYP8B1 ANO10 ACVR2B RPSA VIPR1 SLC22A13 STAC VILL SLC22A14 SCN11A EIF1B ZNF620 ZNF621 SEC22C SS18L2 NKTR KBTBD5 CCDC13 ZNF662 C3orf39 EPM2AIP1 RPL14 GORASP1 MYRIP XYLB CCR8 SCN10A GOLGA4 TRAK1 SNRK SLC25A38 CSRNP1 …
3p21	43601379	54397089	30-34%	ZDHHC3 PRSS42 KLHDC8B NBEAL2 HYAL1 MON1A SLC6A20 SLC26A6 SEMA3B SCAP IQCF1 PTPN23 CCRL2 NME6 FYCO1 CCR3 IP6K2 CSPG5 TLR9 IFRD2 IMPDH2 ZNF660 TGM4 STAB1 NAT6 CDC25A TKT GNAI2 CCR5 TRAIP AMT USP4 C3orf23 PRKCD LIMD1 CCR9 MAP4 CACNA1D SEMA3G ITIH1 ZNF589 TEX264 TCTA RBM15B CHDH RAD54L2 ZNF35 IQCF2 RASSF1 BAP1 CCR1 DHX30 TREX1 NCKIPSD WDR51A MAPKAPK3 CDCP1 WDR82 CCDC12 KIF9 GLYCTK LAMB2L BSN MANF CIS…
3p14	54410603	69866955	30-34%	PXK CCDC66 SLC25A26 LRIG1 UBA3 RPP14 HESX1 FAM107A KBTBD8 SYNPR ASB14 ADAMTS9 KCTD6 SNTN CACNA2D3 ERC2 ARHGEF3 ABHD6 SPATA12 IL17RD FLNB LRTM1 FAM19A4 DNASE1L3 TMF1 PDHB FRMD4B FAM3D FAM19A1 MAGI1 WNT5A PDE12 FAM116A SLMAP C3orf67 C3orf14 FEZF2 CADPS C3orf64 LMOD3 ATXN7 FHIT APPL1 PSMD6 ARF4 ACOX2 DNAH12 ARL6IP5 PRICKLE2 C3orf63 THOC7 SUCLG2 PTPRG C3orf51 ID2B C3orf49 HESRG
3p13	70061156	74198360	30-34%	PROK2 GXYLT2 EIF4E3 GPR27 SHQ1 FLJ10213 PDZRN3 FOXP1 PPP4R2 RYBP
3p12	74759647	87196212	>35%	ZNF717 ROBO1 CADM2 FAM86D FRG2C VGLL3 GBE1 ROBO2
3p11.1	87916587	90437709	>35%	EPHA3 HTR1F ZNF654 CGGBP1 C3orf38
3q11.2	94994003	98884091	30-34%	MINA DCBLD2 ST3GAL6 EPHA6 CLDND1 GABRR3 ARL6 CRYBG3 OR5AC2 OR5H1 OR5H15 OR5K3 GPR15 CPOX OR5H14 OR5H6 OR5K2 OR5K1 OR5K4 OR5H2
3q12	99775373	101687648	30-34%	TOMM70A FAM55C GPR128 NIT2 NFKBIZ CEP97 LNP1 TMEM45A TFG RG9MTD1 PCNP RPL24 ZBTB11 IMPG2 ABI3BP TBC1D23 SENP7 TMEM30C C3orf26
3q13.1	110993163	111609253	30-34%	CD96 PLCXD2 ZBED2 PHLDB2
3q13.2	113196756	114989424	25-29%	ZBTB20 DRD3 NAA50 ATP6V1A KIAA1407 CCDC52 GRAMD1C ZDHHC23 SIDT1 TIGIT QTRTD1 ZNF80 KIAA2018
3q13.3	115511323	116546362	30-34%	LSAMP
3q21	131954696	132696416	20-24%	NPHP3 ACPP UBA5 DNAJC13 ACAD11 CCRL1
3q24	148019431	150397852	20-24%	RNF13 GYG1 AGTR1 EIF2A CP SELT TM4SF1 TSC22D2 TM4SF4 HPS3 TM4SF18 COMMD2 PFN2 SERP1 HLTF CPA3 C3orf16 CPB1 WWTR1
3q25	158777344	160164256	30-34%	TRIM59 IL12A SMC4 SCHIP1 IFT80 IQCJ
3q26.1	165018081	165843523	30-34%	BCHE
5q12	59790679	60494797	20-24%	ELOVL7 ERCC8 NDUFAF2 DEPDC1B C5orf43 PART1
5q13	69742899	70702961	>35%	NAIP SMN2 SMN1 GTF2H2 SERF1A SERF1B PMCHL2
5q21	104401279	104677904	20-24%	RAB9P1
6p21.3	31739886	32771829	25-29%	SLC44A4 C2 AGER TNXB AGPAT1 LSM2 SKIV2L FKBPL HLA-DRA PBX2 CYP21A2 HLA-DQB2 EGFL8 PRRT1 HLA-DQA1 SNORD48 TNXA HLA-DQA2 EHMT2 HLA-DRB6 DOM3Z PPT2 HLA-DRB5 HSPA1L NOTCH4 ZBTB12 HLA-DRB1 HLA-DQB1 HSPA1B ATF6B RDBP VARS C6orf48 BTNL2 STK19 HSPA1A C4A GPSM3 RNF5 SNORD52 C4B C6orf10 RNF5P1 NEU1 CFB
6p11.2	58085974	58388811	30-34%	GUSBL2
6q12	63814587	65250541	25-29%	LGSN PHF3 PTP4A1
6q13	73720466	74784371	25-29%	EEF1A1 MTO1 OOEP KHDC1L DPPA5 DDX43 KHDC1 C6orf221 C6orf150 CD109 SLC17A5 C6orf147
6q15	90157362	92083654	20-24%	BACH2 CASP8AP2 MAP3K7 ANKRD6 GJA10 LYRM2 MDN1
6q16	92489735	105037318	25-29%	GPR63 MANEA COQ3 C6orf168 FUT9 KIAA0776 SIM1 CCNC NDUFAF4 TSG1 EPHA7 GRIK2 MCHR2 POU3F2 KLHL32 FBXL4 SFRS18 PRDM13 ASCC3 USP45 C6orf167 FHL5
6q21	112449402	114491715	30-34%	LAMA4 HS3ST5 HDAC2 MARCKS FLJ34503 RFPL4B
6q22	114503034	117616896	30-34%	RSPH4A NT5DC1 VGLL2 BET3L RFX6 DSE GPRC6A KPNA5 TSPYL4 FAM26E FAM26D RWDD1 ZUFSP FRK FAM162B COL10A1 TSPYL1 FAM26F
6q23	138781272	139092641	25-29%	NHSL1
6q24	140059450	147009424	30-34%	SF3B5 PHACTR2 RAB32 GRM1 HIVEP2 GPR126 FUCA2 PLAGL1 EPM2A UTRN STX11 PEX3 NMBR VTA1 AIG1 ADAT2 SHPRH FBXO30 LTV1 HYMAI C6orf94
6q25	149106679	160488987	25-29%	TCP1 MTHFD1L TAGAP IYD RAET1E C6orf97 SYNE1 AKAP12 ULBP1 ULBP2 UST GTF2H5 OPRM1 ARID1B IPCEF1 PNLDC1 TAB2 FBXO5 ZBTB2 ACAT2 VIP EZR ULBP3 FNDC1 SOD2 OSTCL RGS17 MTRF1L WTAP RAET1K NOX3 MRPL18 SNORA20 LATS1 RAET1L PPP1R14C TMEM181 PCMT1 ZDHHC14 LRP11 MAS1 TULP4 CNKSR3 PPIL4 KATNA1 RMND1 MYCT1 RBM16 CLDN20 SNX9 SYNJ2 DYNLT1 SYTL3 ESR1 C6orf211 TIAM2 IGF2R RSPH3 SNORA29 PLEKHG1 NUP43 SERAC1 TFB1M C6…
6q26	161521152	162077850	20-24%	C6orf59 AGPAT4
6q27	169460019	170371178	25-29%	WDR27 THBS2 PHF10 TCTE3 C6orf70 C6orf122 C6orf208 C6orf120
7q11.2	71808421	74927987	30-34%	LAT2 BAZ1B STX1A NSUN5C GTF2I FZD9 CLDN4 FKBP6 SPDYE8P GTF2IRD2P1 ELN MLXIPL POM121 ABHD11 BCL7B CLIP2 GTF2IRD1 SBDSP RFC2 GATSL1 NSUN5P2 NCF1C GTF2IP1 SPDYE7P NCF1B NCF1 EIF4H STAG3L3 TRIM50 VPS37D DNAJC30 WBSCR22 WBSCR27 WBSCR28 GTF2IRD2 WBSCR16 GTF2IRD2B TBL2 PMS2L5 CLDN3 LIMK1 PMS2L2 GATSL2 TYW1B WBSCR26 STAG3L2 NSUN5
8p23	6928066	7950470	>35%	DEFB105A SPAG11A DEFB103A FAM90A7 SPAG11B DEFB106A DEFB4 DEFB109P1B DEFB104A DEFB103B DEFB104B DEFB106B DEFB105B DEFB107A DEFB107B FAM66E FAM90A10 FAM90A19 FAM90A8 FAM90A18 ZNF705G FAM90A9 FAM90A14 FAM90A13 FAM90A5 FAM90A20 FAM66B
8p22	12711728	15719908	30-34%	DLC1 C8orf79 SGCZ TUSC3 C8orf48
8p12	28932140	38493081	20-24%	GTF2E2 PPAPDC1B NRG1 WHSC1L1 KIF13B ERLIN2 BRF2 ASH2L RNF5P1 LEPROTL1 MBOAT4 FGFR1 DUSP26 BAG4 RAB11FIP1 C8orf86 EIF4EBP1 DUSP4 STAR UNC5D LETM2 WRN GPR124 GSR ADRB3 GOT1L1 FUT10 MAK16 TEX15 TMEM66 RBPMS UBXN8 PPP2CB PURG C8orf41 RNF122 PROSC ZNF703 DCTN6 LSM1 C8orf75 KCNU1 DDHD2
8p11.2	39959391	40086351	30-34%	C8orf4
9p24	837292	907667	20-24%	DMRT1
9p13	39102125	39848881	30-34%	ZNF658B FAM75A2 CNTNAP3 FAM75A1
9q13	67656950	68085552	>35%	ANKRD20A3 ANKRD20A1 FAM27B
9q21	68992413	76126818	30-34%	CBWD5 TRPM3 FOXD4L5 FXN MAMDC2 KLF9 FAM189A2 PGM5P2 CBWD3 ANXA1 ALDH1A1 C9orf71 TMEM2 PRKACG SMC5 C9orf57 TMC1 FOXD4L2 PIP5K1B APBA1 FOXD4L4 PGM5 FAM122A FAM108B1 C9orf85 GDA ZFAND5 ANKRD20A4 PTAR1 FOXD4L6 FOXD4L3 CBWD6 C9orf135 TJP2
9q21	69281459	70133445	>35%	ANKRD20A4
9q22	87607890	99599965	25-29%	HSD17B3 SPTLC1 S1PR3 DAPK1 GOLM1 C9orf47 FAM75C1 HABP4 NOL8 ROR2 CTSL1 ZNF510 SHC3 FAM120A NAA35 PTCH1 SYK ANKRD19 WNK2 PHF2 BARX1 SECISBP2 FAM22F ZCCHC6 NFIL3 CDC14B C9orf21 FGD3 OGN SPIN1 GADD45G OMD DIRAS2 ASPN AUH IARS ZNF367 SNORA84 SEMA4D GAS1 AGTPBP1 C9orf153 C9orf170 C9orf79 CENPP ECM2 IPPK BICD2 ZNF484 SUSD3 C9orf129 FAM120AOS PTPDC1 ZNF169 HIATL1 FBP2 C9orf3 C9orf102 FBP1 ISCA1 NINJ1 CK…
9q31	103594998	104261484	30-34%	LPPR1 BAAT MRPL50 ZNF189 C9orf125 ALDOB
9q33	114801042	120404373	25-29%	RGS3 ASTN2 DFNB31 C9orf109 PAPPA ROD1 TNC FKBP15 SLC31A1 ZNF618 ATP6V1G1 RNF183 SUSD1 TRIM32 ORM2 ZFP37 SLC31A2 C9orf27 HDHD3 TNFSF8 CDC26 COL27A1 PRPF4 AMBP DEC1 TNFSF15 WDR31 POLE3 C9orf80 HSDL2 KIAA1958 SNX30 BSPRY C9orf43 KIF12 AKNA C9orf91 SNORA70C SLC46A2 ORM1 ALAD C9orf110
9q34	137128752	137322760	30-34%	RXRA
10p15	946400	5339871	25-29%	ADARB2 KLF6 IDI2 PFKP PITRM1 IDI1 WDR37 C10orf110 AKR1E2 AKR1C2 AKR1C3 GTPBP4 AKR1C4 AKR1C1 tAKR AKR1CL1
10p13	12307660	17298805	25-29%	RSU1 MCM10 TRDMT1 FAM107B SUV39H2 MEIG1 ACBD7 C10orf111 PHYH CUBN PTER RPP38 OLAH SEPHS1 NMT2 BEND7 VIM CAMK1D CCDC3 FAM188A PRPF18 FRMD4A DCLRE1C OPTN UCMA HSPA14 ITGA8 CDNF FAM171A1 C1QL3
10p12	20917787	28065777	30-34%	MLLT10 ENKUR GAD2 PIP4K2A COMMD3 PRTFDC1 PDSS1 ANKRD26 RAB18 DNAJC1 MASTL BMI1 KIAA1217 SPAG6 GPR158 ARMC3 YME1L1 MYO3A ACBD5 MKX THNSL1 APBB1IP C10orf140 ABI1 MSRB2 ARHGAP21 PTF1A NEBL PTCHD3 OTUD1 C10orf67 PRINS C10orf50 C10orf114 C10orf113
10p11.2	30939857	38295995	30-34%	CREM ZNF438 ARHGAP12 GJD4 ITGB1 ANKRD30A CCDC7 ZEB1 EPC1 CCNY C10orf68 NRP1 ZNF248 CUL2 KIF5B PARD3 ZNF25 FZD8
10q11.2	45522222	49103021	>35%	OR13A1 PTPN20B PTPN20A GPRIN2 ANXA8L1 ANXA8L2 FAM35B2 FAM35B FAM21C ANUBL1 FAM25C RBP3 MARCH8 PPYR1 ANTXRL GDF10 GDF2 ANXA8 ZNF488 BMS1P5 FAM25B AGAP4 SYT15 FAM21B FAM25G ALOX5 BMS1P1 FRMPD2L1
10q21	66973161	69581580	>35%	DNAJC12 LRRTM3 CTNNA3
10q22	73442768	81511593	>35%	SYNPO2L RPS24 MYOZ1 ANXA7 CHST3 CAMK2G VCL DNAJB12 PLAU C10orf54 C10orf104 ECD ZMIZ1 CCDC109A SEC24C ZNF503 SFTPA1 MYST4 KIAA0913 VDAC2 KCNMA1 DUSP13 POLR3A COMTD1 PLA2G12B MRPS16 PPP3CB CHCHD1 AP3M1 TTC18 AGAP5 DDIT4 PSAP SPOCK2 ADK FUT11 NDST2 CDH23 C10orf11 P4HA1 CBARA1 C10orf105 NUDT13 DNAJC9 ASCC1 SAMD8 USP54 DLG5 OIT3 PPIF FAM149B1 C10orf41 BMS1P4 C10orf55 ZCCHC24 EIF5AL1 SFTPA2 ZMYND17 DUP…
10q23	84113905	84678732	>35%	NRG3
10q24	97000499	104069808	30-34%	FGF8 SORBS1 C10orf62 MRPL43 DHDPSL PITX3 C10orf76 ABCC2 KCNIP2 PGAM1 NDUFB8 NPM3 LCOR SLIT1 FAM178A ALDH18A1 CCNJ OPALIN C10orf12 FRAT2 EXOSC1 ENTPD7 CUTC FBXW4 ELOVL3 PAX2 PI4K2A LBX1 TM9SF3 C10orf28 PKD2L1 ERLIN1 POLL SLC25A28 FLJ41350 LDB1 ZNF518A DPCD TLX1 PYROXD2 PDZD7 ZDHHC16 ANKRD2 CNNM1 TCTN3 DNTT HPS1 BLOC1S2 SEMA4G BLNK SCD SFRP5 C10orf2 HPSE2 SEC31B FRAT1 ARHGAP19 TLL2 COX15 CHUK BTRC …
10q25	105714319	118655778	25-29%	XPNPEP1 SMC3 CASP7 ITPRIP MXI1 CCDC147 ZDHHC6 C10orf81 C10orf118 FAM160B1 C10orf96 C10orf82 HSPA12A RBM20 C10orf79 AFAP1L2 COL17A1 ACSL5 GFRA1 VWA2 PNLIP ADRA2A NHLRC2 ADD3 SMNDC1 PNLIPRP2 C10orf78 ATRNL1 HABP2 PDCD4 VTI1A TECTB GSTO1 ADRB1 DUSP5 ABLIM1 NRAP TCF7L2 PNLIPRP1 SORCS1 GPAM GSTO2 SORCS3 TRUB1 DCLRE1A RPL13AP6 SLK SHOC2 TDRD1 GUCY2G PNLIPRP3
10q26	118794983	134436072	30-34%	C10orf137 FLJ46361 BAG3 INPP5F FGFR2 DMBT1 RAB11FIP2 PRLHR C10orf46 FAM45A PPAPDC1A C10orf120 C10orf88 METTL10 UROS C10orf90 EBF3 DPYSL4 STK32C LRRC27 PWWP2B C10orf91 TACC2 PTPRE DHX32 VAX1 ADAM12 FOXI2 MGMT FAM196A MMP21 NKX1-2 SLC18A2 SNORA19 GPR26 LHPP BNIP3 ACADSB C10orf122 C10orf84 CTBP2 TCERG1L FANK1 ATE1 MKI67 DOCK1 FAM24B BTBD16 GRK5 PRDX3 CLRN3 NANOS1 FAM175B OAT TIAL1 BCCIP IKZF5 BUB3 C…
11p15	1476557	21597983	25-29%	SAA2 PPFIBP2 PRMT3 TRIM68 NUP98 STIM1 HBBP1 KCNJ11 PIK3C2A INS-IGF2 CYB5R2 SPON1 PSMA1 ILK KCNQ1 EIF4G2 TH LDHA CTSD OR56A5 LMO1 SERGEF SNORA3 SAA1 LDHAL6A TRIM34 MRVI1 MMP26 ABCC8 OR51D1 SCUBE2 DUSP8 KRTAP5-2 KRTAP5-3 KRTAP5-4 KRTAP5-5 KRTAP5-6 SYT8 C11orf21 TSPAN32 TSSC4 MRGPRE ZNF195 ART5 OR52M1 C11orf40 OR51F1 OR51T1 OR51A2 OR51L1 OR52J3 OR52A1 OR51B2 OR51B6 UBQLN3 UBQLNL OR52B6 OR52N1 OR52E6…
11p13	31004673	31491931	25-29%	DCDC1 DNAJC24
11p11.2	46327343	48690435	20-24%	PTPRJ LRP4 F2 SLC39A13 SPI1 MADD MTCH2 CKAP5 DGKZ C11orf49 PACSIN3 KBTBD4 FNBP4 OR4B1 OR4X1 OR4S1 OR4C45 ACP2 NUP160 KIAA0652 NDUFS3 AGBL2 ARHGAP1 CUGBP1 SNORD67 AMBRA1 NR1H3 ZNF408 RAPSN MYBPC3 MDK ARFGAP2 PTPMT1 CHRM4 HARBI1 PSMC3 C1QTNF4 DDB2 FAM180B OR4A47 OR4X2 OR4C3
11p11.1	49011063	49672265	25-29%	FOLH1
11q14	89568259	90151432	25-29%	UBTFL1 CHORDC1 NAALAD2 TRIM64 TRIM64B TRIM53
11q21	93321996	94421495	20-24%	FOLR4 PIWIL4 TAF1D KIAA1731 MED17 C11orf90 FUT4 C11orf54 HEPHL1 MRE11A SNORA32 SNORA25 SNORA1 SNORA18 ANKRD49 PANX1 SNORA40 SNORA8 GPR83 SNORD6 SCARNA9 SNORD5
11q22	103425315	103961957	25-29%	DDI1 PDGFD
11q23	117718842	118216279	25-29%	AMICA1 TMPRSS4 SCN2B TMPRSS13 FXYD6 SCN4B MPZL2 CD3E CD3D IL10RA MPZL3
12p13	720549	12155738	25-29%	PEX5 NANOG CLEC4D WNK1 TAS2R30 CACNA1C CACNA2D4 TSPAN9 GDF3 TAS2R50 TAS2R9 A2ML1 PHB2 MFAP5 LEPREL2 EMG1 SCNN1A CSDA VAMP1 STYK1 TAPBPL KLRC2 RBP5 FAM90A1 DCP1B CLEC4A NRIP2 TULP3 FGF6 C12orf4 RAD51AP1 DYRK4 KCNA6 NCAPD2 IFFO1 CDCA3 LRRC23 CD163L1 APOBEC1 DPPA3 SLC2A14 NECAP1 ZNF705A CLEC6A RIMKLB DDX12 CLEC12B CLEC1A C12orf59 CLEC2B KLRC4 KLRC3 MAGOHB TAS2R7 TAS2R8 PRR4 PRH1 TAS2R13 PRH2 TAS2R14…
12p12	19095946	19879530	20-24%	AEBP2 PLEKHA5
12q13	55125012	55270873	20-24%	MUCL1
12q14	57646204	64932466	25-29%	CTDSP2 PIP4K2C C12orf56 FAM19A2 ARHGAP9 MBD6 SLC26A10 TSPAN31 MARCH9 FAM119B AVIL XRCC6BP1 MON2 C12orf61 DPY19L2 TMEM5 C12orf66 XPOT DTX3 PPM1H KIF5A AGAP2 LRIG3 INHBE GEFT METTL1 B4GALNT1 TBK1 OS9 INHBC MARS CYP27B1 USP15 DCTN2 SRGAP1 CDK4 SLC16A7 DDIT3 AVPR1A GLI1 R3HDM2 TSFM
12q15	69289160	69614491	25-29%	CPM
12q21	74625488	86745113	30-34%	CAPS2 ZDHHC17 NAV3 PTPRQ PPP1R12A KCNC2 LIN7A PPFIA2 LRRIQ1 MYF5 SLC6A15 GLIPR1 PHLDA1 ALX1 NAP1L1 ACSS3 KRR1 CSRP2 NTS MYF6 SYT1 PAWR TMTC2 RASSF9 GLIPR1L1 GLIPR1L2 OSBPL8 TSPAN19 E2F7 BBS10 CCDC59 C12orf26
12q22	92010315	94692536	30-34%	PLXNC1 CLLU1OS C12orf74 NUDT4 MRPL42 CLLU1 NUDT4P1 EEA1 UBE2N SOCS2 BTG1 CRADD PLEKHG7
12q23	94705996	106184488	30-34%	NR2C1 LTA4H NFYB TMPO AMDHD1 SYCP3 APAF1 UTP20 ANKS1B NEDD1 TXNRD1 CCDC41 TMCC3 NDUFA12 FGD6 HAL C12orf63 IKBIP FAM71C UHRF1BP1L GOLGA2B ACTR6 DEPDC4 GAS2L3 SPIC MYBPC1 C12orf48 GLT8D2 C12orf45 APPL2 NTN4 SNORA53 SLC5A8 SLC25A3 NR1H4 C12orf42 TDG ASCL1 CHPT1 CHST11 C12orf73 CDK17 SLC41A2 SCYL2 SNRPF GNPTAB CCDC53 ANO4 KIAA1033 CCDC38 ALDH1L2 USP44 IGF1 METAP2 PAH STAB2 DRAM1 ELK3 HSP90B1 NUP37 HC…
12q24.1	110064459	111510284	30-34%	ATP2A2 VPS29 ANAPC7 PPTC7 TCHP IFT81 GIT2 ANKRD13A C12orf76 C12orf24 TCTN1 CCDC63 TRPV4 PPP1CC ARPC3 HVCN1 MYL2 RAD9B GLTP MGC14436 GPN3 C12orf34
12q24.2	113189926	113618912	25-29%	RPH3A DDX54 OAS3 CCDC42B OAS2 OAS1 DTX1 RASAL1
13q14	48908200	52671659	30-34%	DLEU1 ATP7B KCNRG CYSLTR2 LPAR6 INTS6 RB1 SETDB2 C13orf1 UTP14C RCBTB2 MLNR CDADC1 RCBTB1 FAM124A WDFY2 DHRS12 NEK5 RNASEH2B CAB39L EBPL ARL11 DLEU2 TRIM13 GUCY1B2 CCDC70 FNDC3A FAM10A4 KPNA3 FLJ37307 SERPINE3 PHF11 ALG11 DLEU7
13q21	57037900	69631845	30-34%	OR7E156P PCDH9 PRR20B PRR20C PRR20D PRR20A TDRD3 PRR20E PCDH20 DIAPH3 PCDH17
13q22	72699429	76203001	30-34%	UCHL3 KLF5 KLF12 COMMD6 C13orf34 C13orf37 PIBF1 TBC1D4 DIS3
13q32	99729277	100190749	30-34%	UBAC2 TM9SF2 GPR18 GPR183 FKSG29
13q33	100504194	103367246	25-29%	FGF14 TMTC4 C13orf39 ZIC2 PCCA A2LD1 ITGBL1 NALCN TPP2 ZIC5
13q34	113078345	113216982	20-24%	TUBGCP3
14q32	104589381	105123310	20-24%	C14orf180 TMEM179 KIF26A
15q12	25613754	25687699	25-29%	UBE3A
15q13	28225953	28723577	>35%	GOLGA8G GOLGA8F HERC2
15q14	32459510	37880127	25-29%	GOLGA8B SCG5 MEIS2 C15orf24 ARHGAP11A C15orf29 TMEM85 NOP10 AQR ATPBD4 ZNF770 LPCAT4 SLC12A6 C15orf55 CSNK1A1P C15orf41 GJD2 CHRM5 PGBD4 RYR3 AVEN GREM1 ACTC1 FAM7A3 FAM7A1 FMN1 GOLGA8A FAM7A2
15q15	40246326	42565234	30-34%	C15orf23 BAHD1 LTK CHAC1 VPS39 PLA2G4B SRP14 C15orf56 C15orf52 DISP2 C15orf57 RPUSD2 DNAJC17 ZFYVE19 PPP1R14D INO80 EXD1 ITPKA RPAP1 MAPKBP1 JMJD7-PLA2G4B TMEM87A BMF OIP5 SPTBN5 PLCB2 PAK6 TYRO3 RHOV MGA SPINT1 NUSAP1 CASC5 EHD4 CHP PHGR1 RAD51 FAM82A2 VPS18 MRPL42P5 PLA2G4D NDUFAF1 RTF1 C15orf62 IVD GCHFR JMJD7 CHST14 DLL4 BUB1B PLA2G4F PLA2G4E EIF2AK4
15q21	42609135	54524589	30-34%	GABPB1 HAUS2 GNB5 LYSMD2 EID1 FGF7 TMOD2 SLC24A5 DUOX1 COPS2 PPIP5K1 SEMA6D MAP1A CAPN3 MYEF2 TUBGCP4 SLC27A2 SPATA5L1 EPB42 PLDN DUOX2 SNAP23 ATP8B4 USP8 MYO5A TRPM7 SQRDL CYP19A1 UBR1 CATSPER2P1 ZFP106 TMEM62 TGM7 LCMT2 ZSCAN29 CKMT1B CATSPER2 ELL3 SERF2 MFAP1 FRMD5 CASC4 TRIM69 C15orf43 C15orf48 SECISBP2L CCNDBP1 USP50 SPPL2A AP4E1 TNFAIP8L3 GLDN MAPK6 ONECUT1 WDR72 KIAA1370 TMOD3 LRRC57 STRC …
15q22	57028093	61643597	25-29%	TCF12 RORA FAM63B ALDH1A2 FAM81A LIPC CGNL1 RNF111 MYO1E FOXB1 NARG2 AQP9 SLTM GTF2A2 GCNT3 ANXA2 GRINL1A CCNB2 ADAM10 HSP90AB4P BNIP2 LDHAL6B GCOM1
15q24	72672144	73622953	25-29%	GOLGA6B ARIH1 ADPGK BBS4 NEO1 TMEM202 HIGD2B
15q25	80247495	83924023	25-29%	STARD5 BTBD1 HOMER2 ARNT2 KIAA1199 FAM108C1 WHAMM AP3B2 EFTUD1 MESDC1 C15orf26 FAM154B RPS17 FAM103A1 CPEB1 GOLGA6L10 UBE2Q2P2 HDGFRP3 BCL2A1 GOLGA6L9 MESDC2 FAH MEX3B ZFAND6 SCARNA15 TM6SF1 UBE2Q2P3 TMC3 C15orf40 FSD2 IL16
16p11.2	32637404	33136225	25-29%	TP53TG3 SLC6A10P TP53TG3B
16q22	70141156	71538731	20-24%	SF3B3 COG4 CALB2 ST3GAL2 AARS DDX19A FUK ZNF23 ZNF19 HYDIN PDPR IL34 MTSS1L EXOSC6 FTSJD1 DDX19B SNORD111 CLEC18C VAC14 SNORD111B
16q23	75600979	75682603	20-24%	GABARAPL2 KARS ADAT1
17p13	900206	2891528	30-34%	SGSM2 YWHAE INPP5K MNT SERPINF1 RILP MYO1C SNORD91B SNORD91A RPA1 SMG6 WDR81 KIAA0664 SRR HIC1 METT10D TIMM22 TUSC5 CRK ABR PITPNA SERPINF2 SCARF1 TSR1 C17orf91 PAFAH1B1 DPH1 RTN4RL1 SLC43A2 RAP1GAP2 OVCA2 PRPF8 SMYD4 BHLHA9 TLCD2
17p12	15199094	15871607	30-34%	CDRT4 TBC1D26 CDRT1 ADORA2B FAM18B2 MEIS3P1 ZNF286A TEKT3 TRIM16
17p11.2	18967888	19234320	>35%	GRAPL EPN2
17q21	41723992	41775690	25-29%	MEOX1
17q23	55511931	56523737	30-34%	SUPT4H1 LPO MSI2 OR4D1 BZRAP1 MRPS23 CUEDC1 VEZF1 OR4D2 MKS1 RNF43 EPX DYNLL2 SFRS1 MPO MSX2P1
18p11.2	14771189	15057124	20-24%	ANKRD30B
18q11.2	21655560	23289071	20-24%	HRH4 OSBPL1A CABYR IMPACT ZNF521
18q12	23486265	40153048	25-29%	KCTD1 DTNA MAPRE2 FAM59A ZNF396 PIK3C3 KIAA1328 TTR GALNT1 KC6 ZNF397 AQP4 MEP1B MOCOS PSMA8 DSC1 MCART2 KIAA1012 RNF125 C18orf34 C18orf21 RPRD1A ELP2 C18orf10 NOL4 DSC3 DSG3 INO80C DSG4 CDH2 ZNF24 RNF138 TAF4B ASXL3 DSC2 WBP11P1 SLC39A6 B4GALT6 SS18 BRUNOL4 KLHL14 ZNF397OS DSG2 DSG1 ZNF271 C18orf16 FHOD3 CHST9
19p13.3	233753	1253265	20-24%	FGF22 PTBP1 THEG KISS1R POLR2E GPX4 CDC34 BSG HMHA1 ABCA7 PPAP2C C2CD4C FSTL3 MIER2 RNF126 C19orf21 LPPR3 MED16 C19orf22 WDR18 C19orf6 CNN2 C19orf26 ATP5D HCN2 ELANE SBNO2 CFD GRIN3B STK11 AZU1 PRTN3 POLRMT PALM GZMM MADCAM1 ARID3A PRSSL1 SHC2 ODF3L2 C19orf20
22q12	30163759	30560185	25-29%	HORMAD2 ASCC2 MTMR3 UQCR10
